# Supplementary material for: Linked read sequencing resolves complex genomic rearrangements in gastric cancer metastases
Source: Genome Med. 2017 Jun 19;9:57. doi: 10.1186/s13073-017-0447-8 (PMC5477353; doi:10.1186/s13073-017-0447-8)
Supplement: Supplementary file 3 — Frequently altered genes in TCGA gastric samples. (CSV 101 kb) [file 13073_2017_447_MOESM3_ESM.csv]

chr	start	end	gene
1	905503	1041496	AGRN
1	2935732	3405185	PRDM16
1	5872871	6102533	NPHP4
1	6111853	6290183	CHD5
1	6795384	7879766	CAMTA1
1	8362457	8927702	RERE
1	10042890	10291297	UBE4B
1	10220863	10491661	KIF1B
1	10646661	10906707	CASZ1
1	11116592	11372564	MTOR
1	11489223	11647641	PTCHD2
1	12240124	12622099	VPS13D
1	13976693	14201574	PRDM2
1	16124359	16316955	SPEN
1	16400832	16532582	EPHA2
1	17262453	17388423	ATP13A2
1	19351000	19586770	UBR4
1	22098738	22313790	HSPG2
1	22840057	22980087	EPHA8
1	22987332	23291818	EPHB2
1	24332525	24488665	MYOM3
1	26972524	27158595	ARID1A
1	29513028	29703325	PTPRU
1	33929609	34681443	CSMD2
1	35281037	35445186	DLGAP3
1	35684568	35937659	ZMYM4
1	38129552	38280805	EPHA10
1	39496988	40002849	MACF1
1	41922036	42551596	HIVEP3
1	43716664	43838779	TIE1
1	43805553	43968321	SZT2
1	43940858	44139343	PTPRF
1	52204863	52394477	NRD1
1	65663902	65931552	DNAJC6
1	69984081	70667628	LRRC7
1	74613947	75060112	TNNI3K
1	74983794	75189422	ERICH3
1	79305448	79522495	ADGRL4
1	82115454	82508422	ADGRL2
1	86144916	86672626	COL24A1
1	91676323	91920426	HFM1
1	94408393	94636688	ABCA4
1	100104610	100228513	MIR548AA1
1	100265640	100439579	AGL
1	103292023	103624052	COL11A1
1	107632629	108076080	NTNG1
1	109308520	109556106	AKNAD1
1	109742641	109868372	CELSR2
1	111164310	111267655	KCNA3
1	118446484	118777846	SPAG17
1	120404176	120662240	NOTCH2
1	144786157	145126186	PDE4DIP
1	146963182	147148017	BCL9
1	150471884	150583413	ADAMTSL4
1	150523327	150652088	ENSA
1	150568701	150719630	GOLPH3L
1	150620536	150743364	HORMAD1
1	150652672	150788433	CTSS
1	150718684	150830799	CTSK
1	150732181	150899244	ARNT
1	150848739	150987213	SETDB1
1	151204094	151314656	ZNF687
1	151286778	151395209	SELENBP1
1	151322010	151424420	PSMB4
1	151325200	151481941	POGZ
1	151361476	151461571	RNY4P25
1	151432986	151561168	CGN
1	151450307	151550414	SNORA44
1	151462781	151606059	TUFT1
1	151468272	151568367	MIR554
1	152028793	152136556	TCHH
1	152134558	152246669	HRNR
1	152224651	152347679	FLG
1	152271211	152382482	FLG2
1	153650543	153796555	INTS3
1	155255059	155582598	ASH1L
1	156854632	157065162	ARHGEF11
1	157594111	157720647	FCRL3
1	157913063	158120052	KIRREL
1	158526229	158627170	OR10Z1
1	158530496	158706488	SPTA1
1	160071360	160206767	ATP1A4
1	160966736	161089760	ARHGAP30
1	161902982	162043644	OLFML2B
1	167728625	167933453	ADCY10
1	169433404	169605826	F5
1	173419603	173622233	SLC9C2
1	174078548	175014445	RABGAP1L
1	174986994	175167202	TNN
1	175234330	175762906	TNR
1	176382307	176864735	PAPPA2
1	176776438	177184109	ASTN1
1	177090633	177301558	BRINP2
1	178012864	178498644	RASAL2
1	179873873	180134015	CEP350
1	181332238	181827219	CACNA1E
1	181973705	182080847	ZNF648
1	182942595	183164727	LAMC1
1	185653683	186210085	HMCN1
1	186215405	186333694	PRG4
1	186230784	186394825	TPR
1	190016792	190496759	BRINP3
1	196144909	196628355	KCNT2
1	196571008	196766634	CFH
1	196958321	197086397	F13B
1	197003258	197165824	ASPM
1	197120592	197497585	CRB1
1	198557801	198776545	PTPRC
1	200888520	201042828	KIF21B
1	200958642	201131694	CACNA1S
1	201542411	201846102	NAV1
1	202646526	202828598	KDM5B
1	204137979	204396793	PLEKHA6
1	204341756	204513852	PIK3C2B
1	204747779	205041950	NFASC
1	205147304	205292471	TMCC2
1	207577575	207713240	CR2
1	207619492	207863992	CR1
1	208145587	208467665	PLXNA2
1	209738215	209875811	LAMB3
1	210806555	211357457	KCNH1
1	214726538	214887931	CENPF
1	215746236	216646738	USH2A
1	220271635	220495796	RAB3GAP2
1	222741428	222891354	MIA3
1	222938406	223229337	DISP1
1	228345831	228616577	OBSCN
1	232483711	232747304	SIPA1L2
1	233069181	233481459	PCNXL2
1	234690015	234795271	IRF2BP2
1	234715057	234820526	LINC00184
1	234923720	235023820	RNY4P16
1	234989933	235090233	RN7SL668P
1	235222651	235342251	TOMM20
1	235241118	235341252	SNORA14B
1	235244498	235374772	RBM34
1	235244949	235541534	ARID4B
1	235774341	236096940	LYST
1	236089130	236278462	NID1
1	236662305	236817804	HEATR1
1	236799754	236977931	ACTN2
1	237155505	238047288	RYR2
1	240127648	240688489	FMN2
1	241961269	242108450	EXO1
1	245268287	245922733	KIF26B
1	245862642	246720614	SMYD3
1	247529458	247662410	NLRP3
1	248258450	248359388	OR2M5
10	270130	785683	DIP2C
10	805484	1027564	LARP4B
10	7150586	7503450	SFMBT2
10	7551232	7758961	ITIH5
10	8045567	8167161	GATA3
10	13635706	14554141	FRMD4A
10	16815963	17221830	CUBN
10	21018902	21513116	NEBL
10	23933675	24886772	KIAA1217
10	25413991	25941155	GPR158
10	26173196	26551456	MYO3A
10	27637116	27753297	PTCHD3
10	29696267	30075710	SVIL
10	30251729	30454423	KIAA1462
10	31557424	31868742	ZEB1
10	37364785	37723039	ANKRD30A
10	43228249	43380385	BMS1
10	43522475	43675799	RET
10	48331487	48440991	RBP3
10	49314601	49532941	FRMPD2
10	50613414	50797584	ERCC6
10	55512531	57437702	PCDH15
10	60222900	60641195	BICC1
10	61736056	62543248	ANK3
10	64876981	65275722	JMJD1C
10	67622276	69505927	CTNNA3
10	70270413	70504239	TET1
10	73106691	73625702	CDH23
10	75207296	75435711	USP54
10	75619727	75732535	C10orf55
10	75707872	75929918	VCL
10	75831524	75960821	AP3M1
10	75860960	76519061	ADK
10	76535340	76842380	KAT6B
10	76747594	76868272	DUPD1
10	76804192	76918979	DUSP13
10	76809344	76991881	SAMD8
10	76919912	77041206	VDAC2
10	76943727	77045788	COMTD1
10	77107588	77211664	ZNF503
10	77262216	77362311	MIR606
10	77310998	78369925	C10orf11
10	78579359	79448353	KCNMA1
10	79500549	79736378	DLG5
10	79684907	79839303	POLR3A
10	80778792	81126276	ZMIZ1
10	83585070	84796935	NRG3
10	87309312	88176250	GRID1
10	89461269	89651100	ATAD1
10	89527685	89655369	CFL1P1
10	89542578	89642855	RN7SL78P
10	89568918	89673194	KLLN
10	89572870	89781687	PTEN
10	89983621	90394287	RNLS
10	93633526	93840082	BTAF1
10	95016186	95292074	MYOF
10	95703746	96142580	PLCE1
10	98707795	98995677	SLIT1
10	101585334	101819676	DNMBP
10	103955289	104192656	GBF1
10	104112376	104231296	PSD
10	105106405	105256049	PDCD11
10	106350859	107074993	SORCS3
10	108283421	108974292	SORCS1
10	116803124	117758503	ATRNL1
10	118380703	118552085	HSPA12A
10	121435609	121638652	INPP5F
10	123187848	123407972	FGFR2
10	123698689	124064060	TACC2
10	124270181	124453252	DMBT1
10	125415723	125749783	CPXM2
10	126626421	126899739	CTBP2
10	127358084	127502712	EDRF1
10	128543978	129300781	DOCK1
10	129844923	129974649	MKI67
10	131583547	131812105	EBF3
10	134923951	135089916	KNDC1
11	526486	662222	PHRF1
11	962821	1086706	MUC6
11	1024875	1154419	MUC2
11	1194296	1333406	MUC5B
11	3642313	3869022	NUP98
11	5478530	5581215	UBQLN3
11	6205995	6315659	CNGA4
11	6592556	6727085	DCHS1
11	8991071	9209661	SCUBE2
11	9750214	10365754	SBF2
11	10279860	10579126	AMPD3
11	12065543	12335334	MICAL2
11	14615269	14942350	PDE3B
11	17049277	17279530	PIK3C2A
11	17364432	17548449	ABCC8
11	18577948	18706338	SPTY2D1
11	19322271	20193144	NAV2
11	20641117	21647227	NELL1
11	26160829	26734835	ANO3
11	29981288	30088570	KCNA4
11	31756340	31889509	PAX6
11	35110417	35303949	CD44
11	35222753	35491610	SLC1A2
11	35403370	35601848	PAMR1
11	45620427	45737172	CHST1
11	46367964	46665675	AMBRA1
11	46714598	46917847	CKAP5
11	46828419	46990193	LRP4
11	47240712	47401582	MADD
11	47952113	48239670	PTPRJ
11	55271783	55372895	OR4C15
11	55839849	55940787	OR8H3
11	57017112	57142426	TNKS1BP1
11	57470715	57637018	CTNND1
11	60641935	60754631	TMEM132A
11	61016923	61160068	DDB1
11	61397905	61564473	DAGLA
11	62151016	62373707	AHNAK
11	64323646	64540660	NRXN2
11	64540859	64662041	CDC42BPG
11	64612007	64734722	ATG2A
11	65256276	65376401	LTBP3
11	65333244	65454910	PCNXL3
11	65768200	65886779	SF3B2
11	66402719	66546697	SPTBN2
11	68030077	68266743	LRP5
11	68178186	68432802	PPP6R3
11	68401247	68508643	GAL
11	68424908	68569032	MTL5
11	68472088	68661878	CPT1A
11	68608744	68721303	MRPL21
11	68621310	68758070	IGHMBP2
11	68697490	68798455	MRGPRD
11	68721863	68830877	MRGPRF
11	68766365	68908072	TPCN2
11	68800644	68900726	MIR3164
11	69011605	69232494	MYEOV
11	69405855	69519242	CCND1
11	69417844	69540184	ORAOV1
11	69463000	69569410	FGF19
11	69537797	69640171	FGF4
11	69574992	69683792	FGF3
11	69874408	70085634	ANO1
11	69999269	70103496	FADD
11	70066806	70280509	PPFIA1
11	70080061	70180176	MIR548K
11	70194510	70332690	CTTN
11	70263961	71013623	SHANK2
11	70668375	70768473	MIR3664
11	71663910	71841739	NUMA1
11	71884745	72000149	INPPL1
11	72237185	72435635	PDE2A
11	72969334	73130136	ARHGEF17
11	73673763	73932255	C2CD3
11	73991363	74159518	PGM2L1
11	74060282	74160378	MIR548AL
11	74115886	74228774	KCNE3
11	74152757	74254778	LIPT2
11	74154896	74430162	POLD3
11	74346269	74446550	RN7SKP297
11	77321041	77582063	RSF1
11	77539766	77755724	INTS4
11	77676761	77807237	KCTD14
11	78313876	79201992	TENM4
11	83116055	85388966	DLG2
11	88187744	88849113	GRM5
11	92035262	92679618	FAT3
11	98841683	100279616	CNTN5
11	100850355	101051255	PGR
11	102930160	103400591	DYNC2H1
11	103857308	103959922	DDI1
11	108043211	108289829	ATM
11	116664118	117019153	SIK3
11	117135273	117333984	CEP164
11	117248489	117738240	DSCAML1
11	118257205	118447539	KMT2A
11	118427155	118578741	PHLDB1
11	118714584	118846317	BCL9L
11	120157787	120410645	ARHGEF12
11	120332468	120909613	GRIK4
11	120921882	121112202	TECTA
11	121272912	121554402	SORL1
11	122703391	122880506	C11orf63
11	128784955	129199219	ARHGAP32
11	133970014	134145348	NCAPD3
12	339295	548620	KDM5A
12	811759	1070618	WNK1
12	2029952	2852108	CACNA1C
12	4969071	5090527	KCNA1
12	5103085	5205949	KCNA5
12	6008040	6283936	VWF
12	6629249	6766642	CHD4
12	6846024	6979974	CD4
12	7449281	7682493	CD163L1
12	8925068	9089597	A2ML1
12	9170260	9318825	A2M
12	13643165	14183053	GRIN2B
12	14468610	14701697	ATF7IP
12	20472179	20887315	PDE3A
12	21900335	22144336	ABCC9
12	23632440	24153966	SOX5
12	24315355	24415429	MIR920
12	24669898	24787102	LINC00477
12	24809722	24910015	RN7SL38P
12	24914295	25152393	BCAT1
12	25096358	25200453	C12orf77
12	25123936	25311268	LRMP
12	25211354	25398096	CASC1
12	25298150	25412579	LYRM5
12	25307723	25453870	KRAS
12	25579015	25851496	LMNTD1
12	25882221	25982503	RN7SKP262
12	26061962	26282825	RASSF8
12	26222959	26328060	BHLHE41
12	26224924	26502223	SSPN
12	26440342	27036131	ITPR2
12	26476531	26576666	RNA5SP354
12	39637030	39887192	KIF21A
12	40540546	40813087	LRRK2
12	41036244	41516220	CNTN1
12	43697669	43995724	ADAMTS20
12	46073448	46351823	ARID2
12	48316748	48448269	COL2A1
12	49362758	49503557	KMT2D
12	49882940	50002091	KCNH3
12	52951354	53062343	KRT73
12	53612083	53737427	ESPL1
12	54841495	54987726	NCKAP1L
12	56028352	56159827	ITGA7
12	56423641	56547289	ERBB3
12	56939380	57080600	BAZ2A
12	57472276	57657134	LRP1
12	57803918	57916045	GLI1
12	57864493	57973931	MBD6
12	66646325	66787423	HELB
12	66691211	67247966	GRIP1
12	68545131	68669601	IL26
12	68592022	68697387	IL22
12	68616223	68776161	MDM1
12	68954619	69104372	RAP1B
12	68971014	69071155	SNORA70G
12	69030514	69186785	NUP107
12	69089886	69237508	SLC35E3
12	69151956	69289214	MDM2
12	69185977	69415350	CPM
12	69583317	69718138	CPSF6
12	69692121	69798014	LYZ
12	69703483	69834576	YEATS4
12	69744683	69844978	RN7SL804P
12	69814129	70023562	FRS2
12	69929114	70045350	CCT2
12	69952351	70054942	LRRC10
12	69987140	70143256	BEST3
12	70082461	70266984	RAB3IP
12	70169084	70402877	MYRFL
12	70586774	70798773	CNOT2
12	70710056	70878072	KCNMB4
12	70860630	71081220	PTPRB
12	71953252	72111505	ZFC3H1
12	72431046	73109422	TRHDE
12	77365027	77509360	E2F7
12	78174685	78656790	NAV3
12	81602045	82203332	PPFIA2
12	85380092	85707002	LRRIQ1
12	88392793	88585993	CEP290
12	94492499	94751451	PLXNC1
12	101623887	101830394	UTP20
12	103931051	104210505	STAB2
12	106701436	106953976	POLR3B
12	107662190	108103419	BTBD11
12	109504400	109756031	ACACB
12	111421828	111838358	CUX2
12	111840018	112087480	ATXN2
12	112073857	112244903	ACAD10
12	112414500	112596826	NAA25
12	112547992	112869896	HECTD4
12	113544979	113673284	DDX54
12	114741736	114896247	TBX5
12	116345711	116765143	MED13L
12	117595947	117939975	NOS1
12	117840817	118456788	KSR2
12	120073595	120365095	CIT
12	120515007	120682513	GCN1L1
12	121816900	122068920	KDM2B
12	122705979	122957179	CLIP1
12	122961793	123160943	KNTC1
12	123723656	123899390	SBNO1
12	124197042	124470753	DNAH10
12	124758961	125102135	NCOR2
12	129506270	130438211	TMEM132D
12	130597004	130700285	FZD10
12	130830682	131250826	RIMBP2
12	132329196	132457712	ULK1
12	132384508	132615005	EP400
12	133150348	133313951	POLE
12	133295495	133455444	GOLGA3
13	21301469	21527187	XPO4
13	23852965	24057841	SACS
13	25204549	25335921	ATP12A
13	25288290	25504059	RNF17
13	28824489	29119265	FLT1
13	29548748	30127892	MTUS2
13	32555437	32920794	FRY
13	32839611	33023805	BRCA2
13	35466424	36297159	NBEA
13	36295478	36755443	DCLK1
13	36825775	36994317	SPG20
13	38086720	38222981	POSTN
13	38160773	38494562	TRPC4
13	39211266	39510074	FREM2
13	42090973	42585256	VWA8
13	42796289	42947396	AKAP11
13	43737654	44411044	ENOX1
13	46478600	46676894	ZC3H13
13	48827887	49106122	RB1
13	52901305	53030629	THSD1
13	53368109	53472775	PCDH8
13	58155944	58353445	PCDH17
13	61933818	62052220	PCDH20
13	66826967	67854468	PCDH9
13	73252061	73380336	BORA
13	73279540	73406234	DIS3
13	73306197	73640591	PIBF1
13	73579114	73701676	KLF5
13	73751284	73851397	RNY1P8
13	73937610	74272390	LINC00393
13	74088381	74212207	LINC00392
13	74210226	74758394	KLF12
13	75808808	76106250	TBC1D4
13	76144570	76484004	LMO7
13	77568792	77951185	MYCBP2
13	78419616	78543903	EDNRB
13	84401344	84506528	SLITRK1
13	86316925	86423623	SLITRK6
13	88274870	88381871	SLITRK5
13	92000929	93569490	GPC5
13	95622083	96003687	ABCC4
13	96693093	97535671	HS6ST3
13	98555912	98726551	IPO5
13	98744816	99152027	FARP1
13	98778039	98879519	RNF113B
13	98806089	98906446	RN7SKP8
13	98810778	98910854	MIR3170
13	99052455	99280194	STK24
13	99274234	99374529	RN7SL60P
13	99286055	99454908	SLC15A1
13	99395741	99788879	DOCK9
13	101656130	102118843	NALCN
13	102322134	103104124	FGF14
13	102648284	102748354	MIR4705
13	106068216	106193383	DAOA
13	106306629	106466789	LINC00343
13	106757721	106857839	RNA5SP38
13	106978911	107080565	LINC00460
13	107092079	107237462	EFNB2
13	107144021	107270512	ARGLU1
13	107220158	107333707	LINC00551
13	107256264	107374511	LINC00443
13	107770883	108569083	FAM155A
13	107923243	108023311	SNORD31
13	108133519	108233596	MIR1267
13	108809787	108920716	LIG4
13	108820727	108936603	ABHD13
13	108853588	109010832	TNFSF13B
13	108903560	109003679	RNA5SP39
13	109198500	109910355	MYO16
13	110330629	110432354	LINC00676
13	110356184	110488915	IRS2
13	110517443	110617767	RN7SKP10
13	110700200	110800498	RN7SL783P
13	110751318	111009496	COL4A1
13	110908159	111215374	COL4A2
13	111125417	111264080	RAB20
13	111217881	111342340	CARKD
13	111243759	111415950	CARS2
13	111315083	111423421	ING1
13	111412023	111515431	LINC00567
13	111471578	111572162	LINC00346
13	111480887	111617416	ANKRD10
13	111716906	112008084	ARHGEF7
13	111918531	112046596	TEX29
13	112504299	112605490	LINC00354
13	112656392	112756452	SNORD44
13	112671913	112776020	SOX1
13	112710409	112811196	LINC00404
13	112711433	112812329	LINC00403
13	112980633	113139003	SPACA7
13	113089325	113292481	TUBGCP3
13	113251357	113388811	ATP11AUN
13	113294643	113591482	ATP11A
13	113498692	113804053	MCF2L
13	113710105	113824995	F7
13	113727128	113853843	F10
13	113762968	113876694	PROZ
13	113781891	113913029	PCID2
13	113812552	113969399	CUL4A
13	113901556	114027987	LAMP1
13	113928505	114068446	GRTP1
13	114026260	114157839	ADPRHL1
13	114060134	114195267	DCUN1D2
13	114095310	114254542	TMCO3
13	114189013	114345785	TFDP1
13	114253119	114362501	ATP4B
13	114271470	114490708	GRK1
13	114412216	114564926	TMEM255B
13	114473522	114617046	GAS6
13	114531673	114636624	LINC00454
13	114536640	114676485	LINC00452
13	114579487	114681817	LINC00565
13	114697194	114948086	RASA3
13	114950362	115088198	CDC16
13	114959980	115060036	MIR548AR
13	114989303	115089383	MIR4502
13	114997059	115121283	UPF3A
13	115029988	115142796	CHAMP1
14	20783826	20931588	TEP1
14	21803353	21974285	CHD8
14	23801199	23927486	MYH6
14	23831947	23954927	MYH7
14	24471206	24588937	LRRC16B
14	24784879	24898810	NFATC4
14	29185050	29288870	FOXG1
14	29995687	30711104	PRKD1
14	31519318	31727010	HECTD1
14	32495320	32678934	ARHGAP5
14	32748479	33350567	AKAP6
14	33354139	34323382	NPAS3
14	42026773	42423752	LRFN5
14	45381411	45593634	FAM179B
14	45555143	45720093	FANCM
14	50533847	50748276	SOS2
14	51136481	51347839	NIN
14	51391980	51612779	TRIM9
14	52421521	52585712	NID2
14	60012694	60387684	RTN1
14	63123287	63618755	KCNH5
14	64269683	64743165	SYNE2
14	65120820	65263610	PLEKHG3
14	65163002	65396601	SPTB
14	68144091	68333307	ZFYVE26
14	71324122	71632099	PCNX
14	71737166	72257946	SIPA1L1
14	73654205	73791348	PAPLN
14	74131825	74306988	ELMSAN1
14	74914873	75129306	LTBP2
14	75180069	75372244	YLPM1
14	76049968	76471421	TTLL5
14	78658734	80380762	NRXN3
14	85946488	86145034	FLRT2
14	91687667	91934188	CCDC88C
14	93653896	93849438	BTBD7
14	93749565	94224222	UNC79
14	96697595	96880207	ATG2B
14	102380865	102567129	DYNC1H1
14	102779300	103018818	TECPR2
14	103348716	103573799	CDC42BPB
14	105353581	105494694	AHNAK2
15	23760454	23923064	MKRN3
15	24870541	24978593	NPAP1
15	25872420	26160317	ATP10A
15	27950021	28394504	OCA2
15	28306186	28617298	HERC2
15	29079629	29460518	APBA2
15	29941571	30311068	TJP1
15	31243264	31503476	TRPM1
15	33007747	33536897	FMN1
15	33553163	34208303	RYR3
15	35097732	35312040	AQR
15	39823280	39941667	THBS1
15	40600436	40713257	DISP2
15	40836218	41006540	CASC5
15	41136628	41246173	VPS18
15	41221078	41458552	INO80
15	41863422	42112141	MGA
15	42090345	42236275	SPTBN5
15	42655021	42833321	ZNF106
15	43649407	43852926	TP53BP1
15	43753156	43873818	MAP1A
15	44953675	45061075	B2M
15	45334848	45456542	DUOX2
15	45372131	45507774	DUOX1
15	47426298	48116420	SEMA6D
15	48433861	48646275	SLC12A1
15	48650503	48988046	FBN1
15	50100435	50525014	ATP8B4
15	50794670	51029012	TRPM7
15	51689908	51965030	DMXL2
15	52549480	52871247	MYO5A
15	54255101	54970806	UNC13C
15	62094588	62402672	VPS13C
15	62632725	63186830	TLN2
15	63850817	64176141	HERC1
15	71339291	72125722	THSD4
15	72064632	72460918	MYO9A
15	75916663	76055189	CSPG4
15	77350471	77762486	PEAK1
15	79202289	79433115	RASGRF1
15	79674858	79814632	KIAA1024
15	81021683	81294003	CEMIP
15	81401916	81655104	IL16
15	82284119	82388482	MEX3B
15	84272838	84758594	ADAMTSL3
15	85873802	86342586	AKAP13
15	86635227	87622283	AGBL1
15	89296674	89468585	ACAN
15	89737180	89910492	FANCI
15	89809534	89928092	POLG
15	89854810	89989471	LINC00925
15	89948680	90089844	RHCG
15	89998508	90117265	LINC00928
15	90068713	90224287	TICRR
15	90102020	90248682	KIF7
15	90157596	90272658	PLIN1
15	90170995	90284014	PEX11A
15	90184028	90336869	WDR93
15	90241892	90344541	MESP1
15	90253822	90371982	MESP2
15	90278120	90408633	ANPEP
15	90323831	90487574	AP3S2
15	90343869	90443953	MIR5094
15	90377163	90477262	MIR5009
15	90389763	90506222	ARPIN
15	90494624	90675438	ZNF710
15	90499987	90600073	MIR3174
15	90576277	90695736	IDH2
15	90623649	90723945	RN7SL755P
15	90653836	90822911	SEMA4B
15	90659465	90759756	RN7SL346P
15	90723207	90827279	CIB1
15	90727040	90835315	GDPGP1
15	90742763	90852320	TTLL13P
15	90758891	90866463	NGRN
15	90787183	90887455	RN7SL736P
15	90840819	90942669	GABARAPL3
15	90845477	90959324	ZNF774
15	90881450	91095475	IQGAP1
15	91023157	91238577	CRTC3
15	91210558	91408859	BLM
15	91349167	91449437	RN7SL363P
15	91361822	91476688	FURIN
15	91376925	91489006	FES
15	91395448	91515814	MAN2A2
15	91423410	91547323	UNC45A
15	91424148	91525799	HDDC3
15	91448100	91556349	RCCD1
15	91459270	91588859	PRC1
15	91491646	91615833	VPS33B
15	91593180	91894539	SV2B
15	92346925	92765665	SLCO3A1
15	92887058	93061958	ST8SIA2
15	92964884	93094347	C15orf32
15	93061048	93165272	LINC00930
15	93110673	93403114	FAM174B
15	93349733	93450024	RN7SL599P
15	93376526	93621237	CHD2
15	93397629	93497705	MIR3175
15	93536636	93682433	RGMA
15	94724767	95073632	MCTP2
15	95926324	96101076	LINC00924
15	96819167	96933492	NR2F2
15	96826490	96926536	MIR1469
15	96979812	97080121	RN7SKP254
15	97276619	97378845	SPATA8
15	97335299	97435614	RN7SKP181
15	97846727	97947015	RN7SL677P
15	97965356	98065482	RNA5SP401
15	98235448	98467780	LINC00923
15	98412784	98567068	ARRDC4
15	98930391	99107611	FAM169B
15	99142200	99557759	IGF1R
15	99277655	99377731	MIR4714
15	99461459	99601024	PGPEP1L
15	99588420	99725798	SYNM
15	99626528	99841428	TTC23
15	99741567	99980934	LRRC28
15	99967370	100306671	MEF2A
15	100205902	100323766	LYSMD4
15	100280361	100397132	DNM1P46
15	100281397	100381649	RN7SL484P
15	100461794	100932210	ADAMTS17
15	100564286	100664395	RNA5SP402
15	100834662	100940438	SPATA41
15	100890600	101135200	CERS3
15	101049574	101193435	LINS
15	101092739	101241910	ASB7
15	101367919	101506831	ALDH1A3
15	101409420	101660317	LRRK1
15	101665928	101842137	CHSY1
15	101761022	101867705	VIMP
15	101771715	101885487	SNRPA1
15	101790818	102115405	PCSK6
15	102111847	102242594	TM2D3
15	102143801	102314807	TARSL2
15	102241235	102384505	DNM1P47
15	102263442	102363716	RN7SL209P
15	102295902	102396876	OR4F6
15	102308366	102409350	OR4F15
15	102332322	102440527	OR4F13P
15	102412245	102513298	OR4F4
15	102445088	102546615	FAM138E
15	102451356	102566768	WASH3P
15	102466758	102569298	DDX11L9
16	649311	767833	WDR90
16	1153241	1321771	CACNA1H
16	1333602	1449439	BAIAP3
16	2047466	2188716	TSC2
16	2088711	2235899	PKD1
16	2275882	2440747	ABCA3
16	2752330	2872539	SRRM2
16	3581182	3711599	SLX4
16	3725055	3980727	CREBBP
16	3953388	4216186	ADCY9
16	4882508	5060742	PPL
16	6019095	7813340	RBFOX1
16	8935951	9108371	USP7
16	9802376	10326611	GRIN2A
16	10921055	11076079	CIITA
16	12020594	12718146	SNX29
16	15638243	15787023	KIAA0430
16	15747029	16000890	MYH11
16	15993434	16286931	ABCC1
16	18766175	18987776	SMG1
16	20894433	21220762	DNAH3
16	23022727	23210591	USP31
16	24499014	24634184	RBBP6
16	24691016	24888953	TNRC6A
16	27420876	27611234	GTF3C1
16	27511454	27841690	KIAA0556
16	28784356	28898558	ATXN2L
16	28839726	28965830	ATP2A1
16	29934962	30053582	TAOK2
16	30659530	30805602	SRCAP
16	30918615	31046437	SETD1A
16	31035743	31145517	ZNF646
16	31316455	31444318	ITGAX
16	48066884	48239929	ABCC12
16	48150821	48331479	ABCC11
16	49471435	49941830	ZNF423
16	50230048	50402046	ADCY7
16	50725961	50885846	CYLD
16	51119886	51235278	SALL1
16	53038945	53413062	CHD9
16	55307672	55414672	IRX6
16	56973397	57167443	NLRC5
16	57678712	57815367	DRC7
16	57867503	58055020	CNGB1
16	58503855	58713790	CNOT1
16	61631146	62120939	CDH8
16	64927656	65210015	CDH11
16	66892025	67002887	CDH16
16	67546310	67723086	CTCF
16	67628822	67741472	RLTPR
16	68721128	68919451	CDH1
16	70791281	71314625	HYDIN
16	71621738	71808604	PHLPP2
16	72077461	72196811	DHX38
16	72766784	73143597	ZFHX3
16	76261176	76643135	CNTNAP4
16	77231710	77519011	ADAMTS18
16	78083310	79296564	WWOX
16	81084480	81303975	PKD1L2
16	81722702	82041899	PLCG2
16	85595015	85759810	GSE1
16	87389852	87575651	ZCCHC14
16	88586789	88748374	ZC3H18
16	89284038	89606969	ANKRD11
16	89935573	90055169	TUBB3
17	1503923	1638176	PRPF8
17	1913133	2257065	SMG6
17	2542680	2665957	CLUH
17	3857739	4096314	ZZEF1
17	4392192	4508926	MYBBP1A
17	4821287	4940960	CAMTA2
17	5352747	5572744	NLRP1
17	6304584	6509814	PITPNM3
17	7337685	7467933	POLR2A
17	7515097	7640856	TP53
17	7570672	7787062	DNAH2
17	7693222	7808114	KDM6B
17	7738124	7866078	CHD3
17	8163559	8275829	ARHGEF15
17	8327523	8584079	MYH10
17	10151401	10326447	MYH13
17	10243639	10375267	MYH8
17	10296607	10422876	MYH4
17	10345624	10471860	MYH1
17	10374465	10503274	MYH2
17	10481843	10610626	MYH3
17	11451748	11923065	DNAH9
17	12519207	12722266	MYOCD
17	15882471	16171499	NCOR1
17	17534787	17764767	RAI1
17	17962020	18133116	MYO15A
17	26891458	27022472	KIAA0100
17	26939109	27079697	SUPT6H
17	27350528	27557430	MYO18A
17	27902956	28307294	SSH2
17	29108988	29272887	ATAD5
17	29371945	29759134	NF1
17	32857768	33016337	TMEM132E
17	35391923	35816909	ACACA
17	35919787	36053493	DDX52
17	35996435	36155237	HNF1B
17	36233971	36344915	TBC1D3F
17	36287711	36408166	TBC1D3
17	36402989	36529101	MRPL45
17	36431413	36549730	GPR179
17	36458111	36606019	SOCS7
17	36516042	36616302	RN7SL458P
17	36534662	36718628	ARHGAP23
17	36636251	36812183	SRCIN1
17	36727453	36827733	RN7SL102P
17	36777961	36881187	C17orf96
17	36808515	36908584	MIR4734
17	36811795	36936056	MLLT6
17	36825944	36926001	MIR4726
17	36836488	36941297	CISD3
17	36838055	36938173	RNA5SP440
17	36840150	36956070	PCGF2
17	36858989	36970484	PSMB3
17	36871942	37006379	PIP4K2B
17	36906687	37031734	CWC25
17	36932091	37032145	MIR4727
17	36941341	37047708	C17orf98
17	36954118	37060096	RPL23
17	36976112	37128023	LASP1
17	37031421	37134310	LINC00672
17	37042685	37173655	FBXO47
17	37133530	37259458	LRRC37A11P
17	37169556	37360647	PLXDC1
17	37263147	37373737	ARL5C
17	37279709	37403956	CACNB1
17	37306536	37410980	RPL19
17	37316789	37432125	STAC2
17	37365384	37608776	FBXL20
17	37510538	37657539	MED1
17	37567764	37771160	CDK12
17	37709789	37816030	NEUROD2
17	37732993	37842879	PPP1R1B
17	37743318	37869737	STARD3
17	37770440	37872808	TCAP
17	37774234	37876728	PNMT
17	37777375	37903050	PGAP3
17	37794167	37936679	ERBB2
17	37832748	37932814	MIR4728
17	37834749	37937040	MIEN1
17	37844180	37953544	GRB7
17	37871198	38070441	IKZF3
17	37974417	38084149	ZPBP2
17	38010848	38126107	GSDMB
17	38027294	38133854	ORMDL3
17	38047727	38151000	LRRC3C
17	38069226	38184019	GSDMA
17	38087050	38204213	PSMD3
17	38121614	38224066	CSF3
17	38125350	38267468	MED24
17	38133795	38233898	SNORD124
17	38164543	38300120	THRA
17	38199040	38306978	NR1D1
17	38228551	38343042	MSL1
17	38246571	38378436	CASC3
17	38283263	38401908	RAPGEFL1
17	38325556	38490388	WIPF2
17	38349475	38449571	RNY4P8
17	38393885	38509171	CDC6
17	38415444	38563094	RARA
17	38467235	38570067	GJD3
17	38480341	38580428	RNA5SP441
17	38494768	38624202	TOP2A
17	38549702	38663983	IGFBP4
17	38582080	38707849	TNS4
17	38660021	38771724	CCR7
17	38731214	38854760	SMARCE1
17	38735049	38871433	KRT222
17	38804243	38910002	KRT24
17	38823487	38928184	KRT223P
17	38854273	38961584	KRT25
17	38872490	38978414	KRT26
17	38883060	38988786	KRT27
17	38898455	39006211	KRT28
17	38924369	39028847	KRT10
17	38925358	39042522	TMEM99
17	38967555	39073462	KRT12
17	38982193	39091479	KRT20
17	39028948	39143886	KRT23
17	39064669	39173144	KRT39
17	39083968	39193387	KRT40
17	39452344	39557064	KRT33A
17	39469746	39576052	KRT33B
17	39483902	39588655	KRT34
17	39499976	39603844	KRT31
17	39527005	39630775	KRT37
17	39542698	39647173	KRT38
17	39566063	39673681	KRT32
17	39582941	39687392	KRT35
17	39592388	39698798	KRT36
17	39607233	39711957	KRT13
17	39619995	39728781	KRT15
17	39629869	39734560	KRT19
17	39655858	39760747	LINC00974
17	39672096	39778310	KRT9
17	39688531	39793173	KRT14
17	39716030	39822151	KRT16
17	39725689	39831094	KRT17
17	39725692	39993183	JUP
17	39732579	39846451	KRT42P
17	39795137	39898920	EIF1
17	39818578	39922221	GAST
17	39823994	39940896	HAP1
17	39824406	39924512	RNA5SP442
17	39836381	39936657	RN7SL399P
17	39908204	40018451	P3H4
17	39918932	40029465	FKBP10
17	39931335	40042523	NT5C3B
17	39941937	40054636	KLHL10
17	39943316	40043580	RN7SL871P
17	39959797	40071684	KLHL11
17	39973161	40136795	ACLY
17	40784631	40901832	CNTNAP1
17	40882696	40998954	WNK4
17	41146312	41327500	BRCA1
17	42422652	42630798	GPATCH8
17	48373453	48490499	XYLT2
17	48588429	48754835	CACNA1G
17	51850239	51952573	KIF2B
17	56328592	56456152	BZRAP1
17	56379861	56544956	RNF43
17	56584039	56819416	TEX14
17	57236761	57342608	SMG8
17	59969966	60192643	MED13
17	60654762	60820958	MRC2
17	61036917	61555060	TANC2
17	61504422	61649209	ACE
17	61550695	61676338	KCNH6
17	61846793	61957372	FTSJ3
17	61965914	62100278	SCN4A
17	63474681	63607765	AXIN2
17	65771640	66030494	BPTF
17	66813433	67001533	ABCA8
17	66920629	67107205	ABCA9
17	67190452	67373385	ABCA5
17	70269264	70686611	LINC00511
17	73387240	73546171	KIAA0195
17	73667408	73803899	ITGB4
17	73950583	74073533	EVPL
17	76369778	76623476	DNAH17
17	77960435	78124412	CCDC40
17	78184665	78422586	RNF213
17	78468619	78990171	RPTOR
17	79986214	80106208	FASN
18	3446030	4505335	DLGAP1
18	5342383	5680699	EPB41L3
18	6891743	7167813	LAMA1
18	7516780	8456859	PTPRM
18	8667368	8882775	MTCL1
18	12941361	13175051	CEP192
18	18476867	18741812	ROCK1
18	18772203	19155378	GREB1L
18	19059242	19230845	ESCO1
18	19142228	19260417	SNRPD1
18	19180858	19334766	ABHD3
18	19213471	19313558	MIR320C1
18	19234918	19500918	MIB1
18	19323844	19424118	RN7SL233P
18	19458946	19559055	RNA5SP451
18	19660564	19760690	RNU6ATAC20P
18	19699404	19832491	GATA6
18	19943564	20047878	CTAGE1
18	20328224	20656451	RBBP8
18	20463312	20563401	MIR4741
18	20534527	20634820	RN7SL745P
18	20664528	20890431	CABLES1
18	20727108	21067925	TMEM241
18	20982787	21116567	RIOK3
18	21033473	21161746	C18orf8
18	21036148	21216862	NPC1
18	21128890	21292849	ANKRD29
18	21219407	21585030	LAMA3
18	21522737	21765574	TTC39C
18	21668942	21791567	CABYR
18	21692008	22027844	OSBPL1A
18	21700469	21800587	RNA5SP452
18	21802889	21903170	RN7SL247P
18	21851650	21951699	MIR320C2
18	21956580	22083499	IMPACT
18	21990593	22109921	HRH4
18	22591890	22982154	ZNF521
18	25480930	25807410	CDH2
18	30202634	30403025	KLHL14
18	31108579	31381156	ASXL3
18	33827677	34410018	FHOD3
18	34773010	35196000	CELF4
18	36736888	37430282	LINC00669
18	42210138	42698475	SETBP1
18	42742960	43313072	SLC14A2
18	43377574	43597240	EPG5
18	44508943	44611988	TCEB3B
18	45503044	45987123	ZBTB7C
18	47299183	47771463	MYO5B
18	47422636	47522759	RNA5SP457
18	47683370	47783648	RN7SL310P
18	47703563	47842892	CFAP53
18	47743252	47858144	MBD1
18	47758713	47864674	CXXC1
18	47795372	47895490	RNA5SP458
18	47851365	47970543	SKA1
18	48036448	48308194	MAPK4
18	48274574	48401772	MRO
18	48355419	48524691	ME2
18	48444361	48564491	ELAC1
18	48444410	48661415	SMAD4
18	48583124	48683416	RN7SL695P
18	48650920	48794674	MEX3C
18	49816542	51107784	DCC
18	51629079	51801158	MBD2
18	51698654	51798782	SNORA37
18	51745774	51897636	POLI
18	51800728	51934334	STARD6
18	51834287	51961588	C18orf54
18	52204988	52316724	DYNAP
18	52335091	52612747	RAB27B
18	52518740	52676739	CCDC68
18	52763777	52863876	RNA5SP459
18	52839562	53382018	TCF4
18	54268574	54748828	WDR7
18	55263658	55520333	ATP8B1
18	55661599	56118772	NEDD4L
18	56098479	56346189	ALPK2
18	56479832	56703712	ZNF532
18	56945055	57077194	LMAN1
18	58950815	59273006	CDH20
18	63367488	63598638	CDH7
18	65123819	65234217	DSEL
18	67621029	67923181	RTTN
18	72052963	72175179	FAM69C
18	72113051	72238366	CNDP2
18	72151675	72304448	CNDP1
18	72209010	72315744	LINC00909
18	72215106	72827627	ZNF407
18	72857063	72971303	ZADH2
18	72872710	73051905	TSHZ1
18	73071431	73189658	SMIM21
18	74019644	74257146	ZNF516
18	74190612	74372925	LINC00908
18	74277169	74387897	LINC00683
18	74484563	74732683	ZNF236
18	74640783	74895639	MBP
18	74912505	75030858	GALR1
18	75525420	75625523	RNA5SP461
18	76690275	76812677	SALL3
18	76779285	77188283	ATP9B
18	77105856	77339325	NFATC1
18	77389801	77564510	CTDP1
18	77573668	77710184	KCNG2
18	77612420	77761664	PQLC1
18	77674561	77780822	HSBP1L1
18	77682867	77843949	TXNL4A
18	77744358	77856397	RBFA
18	77756900	77903362	RBFADN
18	77816915	77955406	ADNP2
18	77865115	78055429	PARD6G
19	990102	1115571	ABCA7
19	1396300	1523243	APC2
19	2947636	3097633	TLE2
19	4919125	5203606	KDM4B
19	5108506	5390814	PTPRS
19	6627715	6780573	C3
19	7548890	7676650	PNPLA6
19	7634411	7744451	XAB2
19	8080286	8264730	FBN3
19	8535674	8692461	MYO1F
19	8595126	8725620	ADAMTS10
19	8909520	9142018	MUC16
19	10020237	10171147	COL5A3
19	11021598	11226071	SMARCA4
19	12707325	12827556	MAN2B1
19	12894765	13035765	MAST1
19	13267256	13784804	CACNA1A
19	14208548	14366997	ADGRL1
19	15220444	15361792	NOTCH3
19	15297647	15493356	BRD4
19	16780787	16978774	NWD1
19	16953758	17187625	CPAMD8
19	17136591	17375346	MYO9B
19	17662137	17849401	UNC13A
19	18317908	18435319	KIAA1683
19	19272782	19413042	NCAN
19	19599057	19707468	CILP2
19	20752867	20894402	ZNF626
19	21937752	22084927	ZNF43
19	22065760	22243751	ZNF208
19	22889007	23016909	ZNF99
19	24047678	24177961	ZNF726
19	24166276	24362654	ZNF254
19	28125488	28334848	LINC00662
19	29406038	29511781	LINC00906
19	29442577	29542682	RNA5SP470
19	29648173	29754448	UQCRFS1
19	29673999	29774292	RN7SL340P
19	29967406	30105386	VSTM2B
19	30044924	30158144	POP4
19	30105963	30216364	PLEKHF1
19	30141721	30256364	C19orf12
19	30252805	30365215	CCNE1
19	30364551	30556611	URI1
19	30669197	31254445	ZNF536
19	31715851	31890453	TSHZ3
19	32096262	32196367	RNA5SP471
19	32786500	32928573	ZNF507
19	32846449	33026801	DPY19L3
19	33021974	33128358	PDCD5
19	33037913	33217503	ANKRD27
19	33095920	33196214	RN7SL789P
19	33160659	33370483	TDRD12
19	33419499	33605794	RHPN2
19	33521786	33671448	GPATCH1
19	33572996	33716701	WDR88
19	33618509	33748694	LRP3
19	33649570	33766756	SLC7A10
19	33740840	33843470	CEBPA
19	33814236	33923592	CEBPG
19	33827856	34062700	PEPD
19	34062861	34314414	CHST8
19	34236838	34356668	KCTD15
19	34368268	34468530	RN7SL150P
19	34613409	34770420	LSM14A
19	35733028	35854707	MAG
19	35990945	36104560	ATP4A
19	36158921	36279779	KMT2B
19	36215434	36329724	ARHGAP33
19	36376260	36486669	LRFN3
19	36495783	36646008	WDR62
19	38347868	38749012	SIPA1L3
19	38874339	39128204	RYR1
19	39876796	40017310	SUPT5H
19	40303963	40490533	FCGBP
19	40922148	41132370	SPTBN4
19	41048789	41185725	LTBP4
19	41675108	41817671	AXL
19	42420734	42551649	ATP1A3
19	42722689	42849949	CIC
19	42779761	42932921	MEGF8
19	50044900	50179696	PRR12
19	50641443	50863802	MYH14
19	50837461	50971273	POLD1
19	50970149	51121302	LRRC4B
19	51115084	51272707	SHANK1
19	53577325	53712328	ZNF347
19	54246857	54377648	NLRP12
19	54332444	54460906	PRKCG
19	54910065	55023217	LENG8
19	55384877	55527680	NLRP7
19	55414498	55562510	NLRP2
19	56169798	56299768	NLRP9
19	56297944	56443220	NLRP4
19	56409198	56549995	NLRP8
19	57056632	57187849	ZNF71
19	57124020	57233151	ZNF835
19	57271445	57402096	PEG3
19	58545205	58679794	ZSCAN18
2	1327995	1597483	TPO
2	1585659	1798624	PXDN
2	11624242	11832914	GREB1
2	15257032	15751454	NBAS
2	17641851	17749706	RAD51AP2
2	21174301	21316945	APOB
2	24375733	24633583	ITSN2
2	24664783	25043571	NCOA1
2	26630071	26831566	OTOF
2	27372455	27485826	SLC5A6
2	27390258	27516811	CAD
2	27617238	27762656	IFT172
2	28630012	28916654	PLB1
2	29365640	30194432	ALK
2	31507187	31687581	XDH
2	32532096	32893966	BIRC6
2	33122039	33674576	LTBP1
2	37378755	37508856	CEBPZ
2	40274410	40888193	SLC8A1
2	44493420	44639001	PREPL
2	45828484	46465129	PRKCE
2	47872669	48087240	MSH6
2	49139296	49431676	FSHR
2	50095643	51309674	NRXN1
2	54041204	54247977	PSME4
2	54633422	54946812	SPTBN1
2	55464978	55697057	CCDC88A
2	60628302	60830702	BCL11A
2	61364598	61747904	USP34
2	71113012	71242536	ATP6V1B1
2	71453691	71712199	ZNF638
2	71630852	71963898	DYSF
2	73562886	73887920	ALMS1
2	74179840	74385303	TET3
2	74538281	74669214	DCTN1
2	79362357	80925905	CTNNA2
2	86197339	86383278	POLR1A
2	96890074	97021297	SNRNP200
2	98280023	98406325	ZAP70
2	99903816	100067789	EIF5B
2	100112323	100809201	AFF3
2	107368056	107553564	ST6GAL2
2	109285937	109452267	RANBP2
2	121443199	121800229	GLI2
2	124732864	125722864	CNTNAP5
2	128408596	128618761	WDR33
2	133379374	134376034	NCKAP5
2	136495410	136644750	LCT
2	137473115	138485287	THSD7B
2	140938992	142939270	LRP1B
2	145091648	145332147	ZEB2
2	148728580	149325805	MBD5
2	152216397	152414527	RIF1
2	152291850	152641001	NEB
2	155504811	155764863	KCNJ3
2	157130944	157248860	NR4A2
2	159775146	160139170	TANC1
2	160125490	160523203	BAZ2B
2	163177917	163745240	KCNH7
2	165894032	166110577	SCN3A
2	166045912	166298818	SCN2A
2	166276157	166595917	CSRNP3
2	166795670	167034523	SCN1A
2	167001695	167282503	SCN9A
2	167210083	167400757	SCN7A
2	167694997	168166263	XIRP2
2	169933619	170269195	LRP2
2	170984655	171561681	MYO3B
2	179009208	179314160	OSBPL6
2	179340716	179745529	TTN
2	185413093	185854219	ZNF804A
2	187404792	187595628	ITGAV
2	189846622	190094605	COL5A2
2	196552427	196983536	DNAH7
2	197009094	197508416	HECW2
2	198619426	199487305	PLCL1
2	202048166	202202434	CASP8
2	202515277	202695912	ALS2
2	203191659	203482474	BMPR2
2	205360516	206534886	PARD3B
2	207089387	207229148	ZDBF2
2	210238782	210648842	MAP2
2	211292406	211593831	CPS1
2	212190446	213453565	ERBB4
2	214099113	215325225	SPAG16
2	215746266	216053151	ABCA12
2	216175163	216350895	FN1
2	218614512	218917718	TNS1
2	219452639	219574378	ZNF142
2	219817568	219956249	CCDC108
2	220249568	220413009	SPEG
2	220365451	220486581	OBSL1
2	220442049	220556702	SLC4A3
2	222232747	222488922	EPHA4
2	225579807	225957162	DOCK10
2	226215364	226568734	NYAP2
2	227546033	227714475	IRS1
2	227817427	228078829	COL4A4
2	228794666	229096361	SPHKAP
2	230578554	230837955	TRIP12
2	236352733	237090444	AGAP1
2	238182646	238373018	COL6A3
2	239102679	239248743	PER2
2	239919864	240373348	HDAC4
2	241603181	241809725	KIF1A
2	241995514	242139679	PASK
2	242116679	242306476	HDLBP
20	3158063	3269836	SLC4A11
20	3179951	3438272	C20orf194
20	3617617	3737775	SIGLEC1
20	8062824	8999003	PLCB1
20	13926015	16083842	MACROD2
20	15211410	15311519	RNA5SP475
20	16202749	16604078	KIF16B
20	19983157	20391346	CFAP61
20	20320196	20743131	RALGAPA2
20	23292787	23403700	GZF1
20	25383341	25616153	NINL
20	29978322	30088060	DEFB123
20	30896155	31077122	ASXL1
20	31300191	31447162	DNMT3B
20	32269463	32430075	ZNF341
20	33234722	33463452	NCOA6
20	33513206	33640240	MYH7B
20	33992985	34149804	CEP250
20	34844258	35207040	DLGAP4
20	37051459	37257504	RALGAPB
20	37303105	37408015	SLC32A1
20	39264488	39367880	MAFB
20	39432759	39532869	RNA5SP484
20	39607458	39803127	TOP1
20	39715600	39861629	PLCG1
20	39757088	39996312	ZHX3
20	39868922	39969217	RN7SL615P
20	39919560	40039222	LPIN3
20	39938606	40045467	EMILIN3
20	39980741	40297133	CHD6
20	40651392	41868610	PTPRT
20	41641966	41742249	RN7SKP100
20	41800846	41901147	RN7SL666P
20	42036568	42142245	SRSF6
20	42086320	42229590	L3MBTL1
20	42137608	42266877	SGK2
20	42169571	42325936	IFT52
20	42245754	42395136	MYBL2
20	42304804	42405638	GTSF1L
20	42493504	42748256	TOX2
20	42585888	42686178	RN7SL443P
20	42690335	42866218	JPH2
20	42775136	42889431	OSER1
20	42825887	42959013	GDAP1L1
20	42881478	42989809	FITM2
20	42915626	43029875	R3HDML
20	42934340	43111485	HNF4A
20	42986760	43086843	MIR3646
20	43030624	43143984	C20orf62
20	43054526	43173244	TTPAL
20	43074862	43200750	SERINC3
20	43110426	43302888	PKIG
20	43198163	43330874	ADA
20	43293485	43407150	WISP2
20	43324421	43429675	KCNK15
20	43330449	43488979	RIMS4
20	43459479	43559775	RN7SL31P
20	43464317	43587173	YWHAB
20	43488703	43637676	PABPC1L
20	43520771	43639127	TOMM34
20	43545115	43758600	STK4
20	43670951	43779753	KCNS1
20	43688093	43793813	WFDC5
20	43702066	43803106	WFDC12
20	43753517	43855185	PI3
20	43785638	43888413	SEMG1
20	43799941	43903099	SEMG2
20	43830880	43933205	SLPI
20	43872085	43987169	MATN4
20	43885491	43995803	RBPJL
20	43903928	44027064	SDC4
20	43940577	44055438	SYS1
20	43952526	44086529	TP53TG5
20	43984697	44089250	DBNDD2
20	43994717	44104884	PIGT
20	44048346	44160172	WFDC2
20	44091101	44194264	SPINT3
20	44112835	44218134	WFDC6
20	44115625	44226391	EPPIN
20	44129792	44257965	WFDC8
20	44138397	44238515	RNA5SP485
20	44186578	44309907	WFDC9
20	44208165	44309835	WFDC10A
20	44227202	44348909	WFDC11
20	44263292	44383658	WFDC10B
20	44280655	44387456	WFDC13
20	44283741	44383819	MIR3617
20	44300990	44404469	SPINT4
20	44326583	44470571	WFDC3
20	44357337	44457462	RNU6ATAC38P
20	44370576	44490066	DNTTIP1
20	44391215	44495596	UBE2C
20	44401853	44512384	TNNC2
20	44412449	44521914	SNX21
20	44420360	44536045	ACOT8
20	44436256	44557761	ZSWIM3
20	44459866	44563905	ZSWIM1
20	44465128	44566274	SPATA25
20	44467264	44569926	NEURL2
20	44468783	44577459	CTSA
20	44477399	44590794	PLTP
20	44513267	44626662	PCIF1
20	44527292	44650833	ZNF335
20	44587547	44695200	MMP9
20	44600356	44738784	SLC12A5
20	44639624	44768591	NCOA5
20	44696911	44808502	CD40
20	44752372	44987137	CDH22
20	44928167	45043043	SLC35C2
20	44944688	45111704	ELMO2
20	45079701	45192198	ZNF334
20	45119585	45229213	OCSTAMP
20	45136463	45354714	SLC13A3
20	45263004	45368418	TP53RK
20	45288126	45414965	SLC2A10
20	45437972	45538311	RN7SKP33
20	45473263	45867492	EYA2
20	45745609	45845700	MIR3616
20	45787859	46035567	ZMYND8
20	45886797	45987126	RN7SL243P
20	46080601	46335621	NCOA3
20	46235092	46465360	SULF2
20	46451935	46552017	RNA5SP486
20	46938693	47049372	LINC00494
20	47190790	47494420	PREX1
20	47488427	47703230	ARFGEF2
20	47612849	47763489	CSE1L
20	47679878	47854904	STAU1
20	47785884	47910614	DDX27
20	47804483	47944963	ZNFX1
20	47844715	47955797	ZFAS1
20	47845477	47945565	SNORD12C
20	47846856	47946946	SNORD12B
20	47847220	47947309	SNORD12
20	47930414	48149184	KCNB1
20	48070411	48234683	PTGIS
20	48199482	48380415	B4GALT5
20	48288486	48388782	RN7SL197P
20	48379250	48558779	SLC9A8
20	48469928	48582080	SPATA2
20	48502948	48620429	RNF114
20	48549536	48655423	SNAI1
20	48607253	48708041	TRERNA1
20	48647661	48782496	UBE2V1
20	48647663	48820335	TMEM189
20	48757376	48859212	CEBPB
20	48995729	49096020	RN7SL636P
20	49076891	49251299	PTPN1
20	49124221	49224535	RN7SL672P
20	49152323	49252416	MIR645
20	49152645	49358065	FAM65C
20	49298081	49423332	PARD6B
20	49361431	49543714	BCAS4
20	49455585	49597958	ADNP
20	49501404	49625092	DPM1
20	49525363	49627820	MOCS3
20	49570193	49689666	KCNG1
20	49953494	50229370	NFATC2
20	50019442	50119514	MIR3194
20	50163053	50435173	ATP9A
20	50350581	50469059	SALL4
20	50507083	50607372	RN7SL603P
20	50618202	50870847	ZFP64
20	51538946	52161869	TSHZ2
20	51664191	51764523	RN7SKP184
20	52133604	52276446	ZNF217
20	52503316	52737304	BCAS1
20	52634947	52735024	MIR4756
20	52719988	52840512	CYP24A1
20	52774386	52894591	PFDN4
20	53042136	53317710	DOK5
20	53426227	53526351	RNU4ATAC7P
20	54522496	54630528	CBLN4
20	54730108	54830229	RNA5SP487
20	54773788	54874871	MC3R
20	54883971	54993719	FAM210B
20	54894445	55017393	AURKA
20	54917427	55029518	CSTF1
20	54937168	55084396	CASS4
20	54993647	55143943	RTFDC1
20	55016548	55150981	GCNT7
20	55042243	55151198	FAM209A
20	55058302	55161576	FAM209B
20	55154358	55264339	TFAP2C
20	55213457	55313749	RN7SL170P
20	55693804	55891685	BMP7
20	55846558	55946647	MIR4325
20	55854815	55969050	SPO11
20	55876066	56004267	RAE1
20	55883496	55984878	MTRNR2L3
20	55916463	56034389	RBM38
20	56021035	56150708	CTCFL
20	56086136	56191513	PCK1
20	56128902	56245632	ZBP1
20	56173448	56336592	PMEPA1
20	56420450	56520500	MIR4532
20	56675960	56786206	C20orf85
20	56743551	56853709	ANKRD60
20	56756188	56934495	PPP4R1L
20	56834752	56992563	RAB22A
20	56914178	57076157	VAPB
20	56984157	57140187	APCDD1L
20	57176328	57304582	STX16
20	57214187	57344294	NPEPL1
20	57342187	57442780	MIR296
20	57343281	57443368	MIR298
20	57364773	57536247	GNAS
20	57506263	57620188	NELFCD
20	57520240	57632302	CTSZ
20	57544309	57651709	TUBB1
20	57550522	57657437	ATP5E
20	57558200	57667964	SLMO2
20	57716075	57884168	ZNF831
20	57825482	57951047	EDN3
20	58102564	58472766	PHACTR3
20	58388618	58558710	SYCP2
20	58458819	58573735	FAM217B
20	58461894	58565352	PPP1R3D
20	58483471	58659066	CDH26
20	58580980	58698008	C20orf197
20	58833532	58933625	MIR646
20	59003169	59103239	MIR4533
20	59089620	59189683	MIR548AG2
20	59777482	60565673	CDH4
20	60478525	60690866	TAF4
20	60478602	60578718	MIR1257
20	60647517	60760434	LSM14B
20	60661791	60768496	PSMA7
20	60668822	60807540	SS18L1
20	60708085	60828624	MTG2
20	60740026	60845323	HRH3
20	60763580	60921268	OSBPL2
20	60827149	60933918	ADRM1
20	60833011	60992368	LAMA5
20	60857543	60957613	MIR4758
20	60912172	61013576	RPS21
20	60913688	61032341	CABLES2
20	60935293	61052589	RBBP8NL
20	60988553	61101026	GATA5
20	61097659	61217971	MIR1-1HG
20	61112119	61212220	MIR133A2
20	61223797	61367137	SLCO4A1
20	61276376	61381832	LINC00686
20	61290189	61444123	NTSR1
20	61355480	61456764	LINC00659
20	61377805	61481945	MRGBP
20	61386187	61495352	OGFR
20	61397596	61522511	COL9A3
20	61422467	61543115	TCFL5
20	61459090	61619304	DIDO1
20	61519471	61626996	GID8
20	61534052	61649949	SLC17A9
20	61587331	61688387	BHLHE23
20	61615569	61718380	LINC00029
20	61676845	61783671	HAR1B
20	61683483	61785738	HAR1A
20	61776781	61897586	YTHDF1
20	61817235	61921859	BIRC7
20	61820131	61920194	MIR3196
20	61822136	61954046	NKAIN4
20	61854137	61971142	ARFGAP1
20	61868160	61968218	MIR4326
20	61874538	62016203	COL20A1
20	61925420	62059753	CHRNA4
20	61987542	62153993	KCNQ2
20	62069366	62180505	EEF1A2
20	62102077	62203559	PPDPF
20	62109778	62218723	PTK6
20	62122163	62228857	SRMS
20	62134373	62238061	C20orf195
20	62139439	62255592	HELZ2
20	62168955	62308394	GMEB2
20	62221061	62334780	STMN3
20	62239163	62378416	RTEL1
20	62278021	62380037	TNFRSF6B
20	62279996	62389377	ARFRP1
20	62288817	62417494	ZGPAT
20	62316815	62420456	LIME1
20	62321214	62424858	SLC2A4RG
20	62325019	62512597	ZBTB46
20	62442566	62544341	ABHD16B
20	62446596	62572898	TPD52L2
20	62476518	62617384	DNAJC5
20	62521186	62637769	UCKL1
20	62522818	62622897	MIR1914
20	62523984	62624079	MIR647
20	62538055	62730113	ZNF512B
20	62555466	62661361	SAMD10
20	62562488	62714453	PRPF6
20	62615697	62721315	LINC00176
20	62629076	62730994	SOX18
20	62631189	62753700	TCEA2
20	62654534	62761323	RGS19
20	62661526	62781996	OPRL1
20	62664732	62765712	LKAAEAR1
20	62687173	62788524	NPBWR2
20	62733144	62923604	MYT1
20	62837094	62976855	PCMTD2
21	9775831	9876011	MIR3648-1
21	9776202	9876263	MIR3687-1
21	9857190	10018585	TEKT4P2
21	10330380	10430661	RN7SL52P
21	10856201	11079719	TPTE
21	10946026	11148980	BAGE2
21	14360481	14489354	ANKRD30BP2
21	14932498	15063906	POTED
21	15165454	15270685	CYP4F29P
21	15231895	15402758	ANKRD20A11P
21	15431134	15633166	LIPI
21	16283556	16487321	NRIP1
21	19591433	19908197	TMPRSS15
21	22320633	22965650	NCAM2
21	27202861	27593446	APP
21	28158066	28267728	ADAMTS1
21	28240231	28388832	ADAMTS5
21	32440734	32982290	TIAM1
21	32993346	33154388	SCAF4
21	34864924	34999812	SON
21	37479080	37716572	DOPEY2
21	40506102	40743485	BRWD1
21	41332926	42269065	DSCAM
21	43356940	43480496	ZBTB21
21	45720046	45912964	TRPM2
21	46775052	46983634	COL18A1
21	47468011	47602763	COL6A2
21	47605047	47756211	MCM3AP
21	47694036	47915682	PCNT
21	47828812	48039926	DIP2A
22	17790837	18087850	CECR2
22	18220415	18557325	MICAL3
22	20066979	20185530	ZDHHC8
22	21721693	21855752	HIC2
22	23362540	23517224	GNAZ
22	24357642	24624596	CABIN1
22	24527227	24635078	SUSD2
22	26088111	26477007	MYO18B
22	28094265	28247486	MN1
22	29673669	29869168	AP1B1
22	32099944	32353012	DEPDC5
22	36627327	36834063	MYH9
22	37714000	37873505	ELFN2
22	38043011	38222563	TRIOBP
22	38772332	38901205	KCNJ4
22	39916758	40135742	CACNA1I
22	40390821	40781812	TNRC6B
22	41437790	41626081	EP300
22	43543289	43789394	SCUBE1
22	43874624	44258217	EFCAB6
22	46601560	46709219	PKDREJ
22	46706731	46983067	CELSR1
22	50116931	50271160	BRD1
22	50197490	50333726	ZBED4
22	50606118	50733421	TUBGCP6
22	50663408	50796056	PLXNB2
22	50833429	50963454	SBF1
3	188279	501090	CHL1
3	1084260	1495901	CNTN6
3	2090497	3149645	CNTN4
3	3692498	4558965	SUMF1
3	4485032	4939524	ITPR1
3	6761688	7833215	GRM7
3	10315707	10799716	ATP2B2
3	13307737	13511809	NUP210
3	13523824	13729922	FBLN2
3	14666606	14864541	C3orf20
3	18336879	18537080	SATB1
3	19139946	19627138	KCNH8
3	27101576	27460951	NEK10
3	32809510	32989318	TRIM71
3	35630437	35885988	ARPP21
3	36818311	37036548	TRANK1
3	37234668	37458242	GOLGA4
3	37979550	38098679	VILL
3	38539548	38741164	SCN5A
3	38688293	38885501	SCN10A
3	38837260	39042052	SCN11A
3	39174701	39284087	XIRP1
3	41186328	41351587	CTNNB1
3	42005294	42317381	TRAK1
3	46971173	47101193	NBEAL2
3	47007919	47255457	SETD2
3	47372501	47504931	PTPN23
3	47794399	47941685	DHX30
3	48395261	48521594	PLXNB1
3	48551506	48682700	COL7A1
3	48623902	48750348	CELSR3
3	49108547	49220551	LAMB2
3	49541922	49758978	BSN
3	49927440	50187478	RBM6
3	50662672	51471629	DOCK3
3	51691086	51802629	GRM2
3	52205096	52323183	TLR9
3	52300335	52484507	DNAH1
3	52439134	52577087	NISCH
3	52479354	52608511	STAB1
3	52529368	52769933	PBRM1
3	53478683	53897760	CACNA1D
3	54106574	55158584	CACNA2D3
3	55492336	56552391	ERC2
3	57944127	58207982	FLNB
3	59685036	61287133	FHIT
3	59907215	60007583	NPCDR1
3	61497243	62333288	PTPRG
3	62334022	62911054	CADPS
3	64029543	64481152	PRICKLE2
3	64451333	64723676	ADAMTS9
3	65289200	66074509	MAGI1
3	66379221	66601687	LRIG1
3	70953844	71683140	FOXP1
3	73381584	73724091	PDZRN3
3	74261719	74620291	CNTN3
3	75905846	77749115	ROBO2
3	78596390	79866965	ROBO1
3	89106674	89581284	EPHA3
3	96483425	97521304	EPHA6
3	99498985	99883357	FILIP1L
3	100891390	101089404	IMPG2
3	108049216	108298169	MYH15
3	111401344	111745364	PHLDB2
3	112273407	112418377	CCDC80
3	112879850	113056303	BOC
3	113317232	113465493	KIAA2018
3	114006941	114916118	ZBTB20
3	118963220	119189561	ARHGAP31
3	121100278	121314853	POLQ
3	121332046	121518602	GOLGB1
3	122578041	122797452	SEMA5B
3	122951143	123218605	ADCY5
3	123278896	123653178	MYLK
3	123748870	124495172	KALRN
3	126657437	126806235	PLXNA1
3	129108968	129289198	IFT122
3	129224018	129375661	PLXND1
3	130229178	130446999	COL6A6
3	132086370	132307876	DNAJC13
3	134266643	135029309	EPHB1
3	135817764	135966083	MSL2
3	136005077	136521220	STAG1
3	137730832	137884660	DZIP1L
3	139604027	140346239	CLSTN2
3	140993055	141218634	ZBTB38
3	141975449	142216904	XRN1
3	142118077	142347668	ATR
3	147061209	147278080	ZIC1
3	150753484	151204860	MED12L
3	151093172	151226497	IGSF10
3	153940335	154092286	DHX36
3	155043369	155512856	PLCH1
3	156927531	157301408	VEPH1
3	157211132	157369021	PQLC2L
3	157773644	158313519	RSRC1
3	158312067	158460364	GFM1
3	158313611	158440482	LXN
3	158364681	158500485	RARRES1
3	158399987	158597508	MFSD1
3	158630717	159034096	IQCJ
3	158950435	159050523	MIR3919
3	159507650	159665149	SCHIP1
3	159656537	159763806	IL12A
3	159893423	159995999	C3orf80
3	159924774	160167668	IFT80
3	160067062	160202750	SMC4
3	160072376	160172473	MIR15B
3	160100233	160253561	TRIM59
3	160162783	160333376	KPNA4
3	160182695	160283024	SCARNA7
3	160233235	160337036	KRT8P12
3	160344948	160446233	ARL14
3	160423390	160846695	PPM1L
3	160751671	160873172	B3GALNT1
3	160772484	161021320	NMD3
3	161012580	161140668	SPTSSB
3	161164596	161271730	OTOL1
3	162845030	163071089	LINC01192
3	163839259	163939344	MIR1263
3	164009129	164109238	MIR720
3	164646686	164846283	SI
3	164854508	164964897	SLITRK3
3	165440692	165605260	BCHE
3	166337817	166437910	RN7SKP298
3	166908075	167149134	ZBBX
3	167109577	167246792	SERPINI2
3	167146472	167421771	WDR49
3	167351086	167502727	PDCD10
3	167403031	167593356	SERPINI1
3	167676465	167863763	GOLIM4
3	167917310	168598387	EGFEM1P
3	168219642	168319737	MIR551B
3	168751287	169431406	MECOM
3	169432308	169532848	TERC
3	169434709	169537683	ACTRT3
3	169440619	169557504	MYNN
3	169461216	169580774	LRRC34
3	169489710	169605563	LRRIQ4
3	169506967	169637718	LRRC31
3	169579360	169706963	SAMD7
3	169634423	169766161	SEC62
3	169705717	169853191	GPR160
3	169754520	169949537	PHC3
3	169890153	170073769	PRKCI
3	170025466	170164623	SKIL
3	170086653	170628169	CLDN11
3	170127372	170353863	SLC7A14
3	170509884	170609961	RNY5P3
3	170532664	170638272	RPL22L1
3	170556204	170676482	EIF5A2
3	170664137	170794539	SLC2A2
3	170729128	171228197	TNIK
3	170774453	170874548	MIR569
3	171268195	171578740	PLD1
3	171511139	171706505	TMEM212
3	171707418	172169455	FNDC3B
3	171905116	172005384	RN7SL141P
3	172112923	172216246	GHSR
3	172173298	172291297	TNFSF10
3	172298039	172479008	NCEH1
3	172418472	172589264	ECT2
3	172557148	172909058	SPATA16
3	173064074	174054434	NLGN1
3	173725431	173825654	RN7SKP234
3	174106363	175573428	NAALADL2
3	174299613	174399892	RN7SKP40
3	175037329	175137410	MIR4789
3	176431021	176531129	RNA5SP147
3	176687143	176965261	TBL1XR1
3	176962230	177091206	LINC00501
3	177109709	177520093	LINC00578
3	177171091	177271340	RN7SKP52
3	177940720	178612217	KCNMB2
3	178096985	178197078	RNA5SP148
3	178685011	178840067	ZMAT3
3	178815902	179007881	PIK3CA
3	178907530	179034790	KCNMB3
3	178990779	179103323	ZNF639
3	179015480	179162719	MFN1
3	179066990	179219378	GNB4
3	179230668	179356196	ACTL6A
3	179256073	179372442	MRPL47
3	179272478	179395435	NDUFB5
3	179320543	179557189	USP13
3	179462746	179804841	PEX5L
3	179829674	179929765	RNA5SP149
3	180269918	180385616	TTC14
3	180270646	180638793	CCDC39
3	180404196	180504491	RN7SL229P
3	180535929	180750541	FXR1
3	180651497	180757562	DNAJC19
3	181379714	181482221	SOX2
3	181481189	181581488	RN7SL703P
3	181490660	181590778	RNA5SP150
3	181636247	181736469	RN7SKP265
3	182461288	182689423	ATP11B
3	182605862	182753741	DCUN1D1
3	182683006	182883863	MCCC1
3	182790001	182931627	LAMP3
3	182845831	183196566	MCF2L2
3	182921032	183066292	B3GNT5
3	182926088	183026204	RNA5SP151
3	183115396	183223801	LINC00888
3	183155319	183323477	KLHL6
3	183303356	183452265	KLHL24
3	183365606	183580413	YEATS2
3	183483664	183593382	MAP6D1
3	183497173	183652721	PARL
3	183554588	183654673	MIR4448
3	183563688	183678724	CYP2AB1P
3	183587722	183785803	ABCC5
3	183699332	183807157	HTR3D
3	183720835	183828459	HTR3C
3	183764852	183874783	HTR3E
3	183802826	184452546	EIF2B5
3	183823176	183941398	DVL3
3	183842477	183951879	AP2M1
3	183853811	183961800	ABCF3
3	183898217	184010117	VWA5B2
3	183909193	184009277	MIR1224
3	183910089	184017336	ALG3
3	183917438	184060819	ECE2
3	183927001	184029251	CAMK2N2
3	183966497	184076842	PSMD2
3	183982283	184103146	EIF4G1
3	184003714	184114063	FAM131A
3	184013973	184129439	CLCN2
3	184029506	184136384	POLR2H
3	184039723	184145932	THPO
3	184047861	184158524	CHRD
3	184229572	184350197	EPHB3
3	184378156	184479836	MAGEF1
3	184479931	184820402	VPS8
3	184745838	184920802	C3orf70
3	184858412	185049778	EHHADH
3	184950729	185256885	MAP3K13
3	185144284	185266845	TMEM41A
3	185174050	185320401	LIPH
3	185250284	185401339	SENP2
3	185311527	185592844	IGF2BP2
3	185381039	185497575	IGF2BP2-AS1
3	185435635	185535692	MIR548AQ
3	185583694	185705924	TRA2B
3	185649825	185750083	RN7SL637P
3	185714097	185878107	ETV5
3	185773457	186130026	DGKG
3	186206230	186314491	CRYGS
3	186213862	186338332	TBCCD1
3	186235192	186365061	DNAJB11
3	186280712	186389107	AHSG
3	186303758	186420930	FETUB
3	186328005	186446029	HRG
3	186385065	186511743	KNG1
3	186450994	186557689	EIF4A2
3	186457669	186574847	RFC4
3	186510463	186626252	ADIPOQ
3	186598274	186846341	ST6GAL1
3	186788736	186948696	RPL39L
3	186865274	186969253	RTP1
3	186885942	187059810	MASP1
3	187036120	187139864	RTP4
3	187336694	187438187	SST
3	187366047	187470345	RTP2
3	187389165	187513515	BCL6
3	187821072	188658460	LPP
3	188356569	188456654	MIR28
3	188615003	189093093	TPRG1
3	189299205	189665068	TP63
3	189497711	189597798	MIR944
3	189624516	189890226	P3H2
3	189781723	189882061	RN7SL486P
3	189973490	190090264	CLDN1
3	189990330	190179932	CLDN16
3	190096444	190217665	TMEM207
3	190181840	190425843	IL1RAP
3	190309952	190410292	RN7SKP296
3	190520666	190660218	GMNC
3	190867030	191033404	OSTN
3	190934957	191098325	UTS2B
3	190996866	191166459	CCDC50
3	191128952	191229245	PYDC2
3	191760911	191861225	RN7SKP222
3	191807184	192535553	FGF12
3	192464604	192685950	MB21D2
3	192908914	193045527	HRASLS
3	192942579	193146632	ATP13A5
3	193069866	193360900	ATP13A4
3	193260933	193465612	OPA1
3	193408262	193508510	RN7SL447P
3	193803934	193906521	HES1
3	193813463	193913756	RN7SL215P
3	193964254	194080592	LINC00887
3	194010494	194122057	CPN2
3	194025976	194140472	LRRC15
3	194065550	194169995	GP5
3	194073401	194269093	ATP13A3
3	194158183	194289008	LINC00884
3	194258402	194404418	TMEM44
3	194311517	194443206	LSG1
3	194356622	194459762	FAM43A
3	194739008	195041896	XXYLT1
3	194805235	194905309	MIR3137
3	194817459	194917732	RN7SL36P
3	194945465	195213807	ACAP2
3	195191221	195320209	PPP1R2
3	195199885	195300019	RNU6ATAC24P
3	195245573	195361076	APOD
3	195334933	195510422	LINC00969
3	195376272	195476368	MIR570
3	195397753	195517994	MUC20
3	195423636	195589148	MUC4
3	195540235	195688816	TNK2
3	195597715	195698000	RN7SL773P
3	195636619	195767189	SDHAP1
3	195704054	195859060	TFRC
3	195819507	195937761	LINC00885
3	195874320	195988308	ZDHHC19
3	195888358	196020049	SLC51A
3	195891093	196064828	PCYT1A
3	195968090	196095170	TCTEX1D2
3	195992953	196115374	TM4SF19
3	196024533	196209345	UBXN7
3	196074382	196174649	RN7SL434P
3	196076782	196177077	RN7SL738P
3	196145654	196280639	RNF168
3	196183748	196292237	SMCO1
3	196231056	196345545	WDR53
3	196245482	196365930	FBXO45
3	196316557	196438875	NRROS
3	196316646	196512878	PIGX
3	196383148	196489164	CEP19
[truncated: 1,642 more rows]
